# Supplementary material for: CollapsABEL: an R library for detecting compound heterozygote alleles in genome-wide association studies
Source: BMC Bioinformatics. 2016 Apr 8;17:156. doi: 10.1186/s12859-016-1006-9 (PMC4826552; doi:10.1186/s12859-016-1006-9)
Supplement: Additional file 2: — Source code of CollapsABEL the auxiliary package collUtils including documentation. (GZ 6805 kb) [file 12859_2016_1006_MOESM2_ESM.gz]

Archive with 2 entries (2 files):
- CollapsABEL_0.10.6.tar.gz
- collUtils_1.0.4.tar.gz
